# Supplementary material for: High-Pressure Processing on Whole and Peeled Potatoes: Influence on Polyphenol Oxidase, Antioxidants, and Glycaemic Indices
Source: Foods. 2021 Oct 13;10(10):2425. doi: 10.3390/foods10102425 (PMC8535207; doi:10.3390/foods10102425)
Supplement: Supplementary file 1 [file foods-10-02425-s001.zip]

Archive with 1 entries (1 files):
- foods-1330833-supplementary.pdf
